# Supplementary material for: Effects of theophylline on ADCY5 activation—From cellular studies to improved therapeutic options for ADCY5-related dyskinesia patients
Source: PLoS One. 2023 Mar 3;18(3):e0282593. doi: 10.1371/journal.pone.0282593 (PMC9983822; doi:10.1371/journal.pone.0282593)
Supplement: S1 Dataset — The folder names (Fig 3A, Fig 3BC, and Fig 5) reflect the respective figure numbers in the main manuscript. The zip-file includes raw data, TargetLynx data and excel files of quantitation analysis. (ZIP) [file pone.0282593.s002.zip]

Archive with 6,480 entries (6,009 files):
- Supplement/
- Supplement/Figure3A/
- Supplement/Figure3A/cAMP_AMP_01SEP2021_Fig3A.xlsx
- Supplement/Figure3A/cAMP_AMP_03SEP2021_Fig3A.xlsx
- Supplement/Figure3A/cAMP_AMP_11AUG2021_Fig3A.xlsx
- Supplement/Figure3A/cAMP_AMP_Fig3A.xlsx
- Supplement/Figure3A/RAW/
- Supplement/Figure3A/RAW/AMP_001.raw/
- Supplement/Figure3A/RAW/AMP_001.raw/_CHRO001.DAT
- Supplement/Figure3A/RAW/AMP_001.raw/_CHRO002.DAT
- Supplement/Figure3A/RAW/AMP_001.raw/_CHRO003.DAT
- Supplement/Figure3A/RAW/AMP_001.raw/_CHROMS.INF
- Supplement/Figure3A/RAW/AMP_001.raw/_extern.inf
- Supplement/Figure3A/RAW/AMP_001.raw/_FUNC001.CMP
- Supplement/Figure3A/RAW/AMP_001.raw/_FUNC001.DAT
- Supplement/Figure3A/RAW/AMP_001.raw/_FUNC001.EE
- Supplement/Figure3A/RAW/AMP_001.raw/_FUNC001.IDX
- Supplement/Figure3A/RAW/AMP_001.raw/_FUNC001.STS
- Supplement/Figure3A/RAW/AMP_001.raw/_FUNCTNS.INF
- Supplement/Figure3A/RAW/AMP_001.raw/_HEADER.TXT
- Supplement/Figure3A/RAW/AMP_001.raw/_INLET.INF
- Supplement/Figure3A/RAW/AMP_002.raw/
- Supplement/Figure3A/RAW/AMP_002.raw/_CHRO001.DAT
- Supplement/Figure3A/RAW/AMP_002.raw/_CHRO002.DAT
- Supplement/Figure3A/RAW/AMP_002.raw/_CHRO003.DAT
- Supplement/Figure3A/RAW/AMP_002.raw/_CHROMS.INF
- Supplement/Figure3A/RAW/AMP_002.raw/_extern.inf
- Supplement/Figure3A/RAW/AMP_002.raw/_FUNC001.CMP
- Supplement/Figure3A/RAW/AMP_002.raw/_FUNC001.DAT
- Supplement/Figure3A/RAW/AMP_002.raw/_FUNC001.EE
- Supplement/Figure3A/RAW/AMP_002.raw/_FUNC001.IDX
- Supplement/Figure3A/RAW/AMP_002.raw/_FUNC001.STS
- Supplement/Figure3A/RAW/AMP_002.raw/_FUNCTNS.INF
- Supplement/Figure3A/RAW/AMP_002.raw/_HEADER.TXT
- Supplement/Figure3A/RAW/AMP_002.raw/_INLET.INF
- Supplement/Figure3A/RAW/AMP_003.raw/
- Supplement/Figure3A/RAW/AMP_003.raw/_CHRO001.DAT
- Supplement/Figure3A/RAW/AMP_003.raw/_CHRO002.DAT
- Supplement/Figure3A/RAW/AMP_003.raw/_CHRO003.DAT
- Supplement/Figure3A/RAW/AMP_003.raw/_CHROMS.INF
- Supplement/Figure3A/RAW/AMP_003.raw/_extern.inf
- Supplement/Figure3A/RAW/AMP_003.raw/_FUNC001.CMP
- Supplement/Figure3A/RAW/AMP_003.raw/_FUNC001.DAT
- Supplement/Figure3A/RAW/AMP_003.raw/_FUNC001.EE
- Supplement/Figure3A/RAW/AMP_003.raw/_FUNC001.IDX
- Supplement/Figure3A/RAW/AMP_003.raw/_FUNC001.STS
- Supplement/Figure3A/RAW/AMP_003.raw/_FUNCTNS.INF
- Supplement/Figure3A/RAW/AMP_003.raw/_HEADER.TXT
- Supplement/Figure3A/RAW/AMP_003.raw/_INLET.INF
- Supplement/Figure3A/RAW/AMP_004.raw/
- Supplement/Figure3A/RAW/AMP_004.raw/_CHRO001.DAT
- Supplement/Figure3A/RAW/AMP_004.raw/_CHRO002.DAT
- Supplement/Figure3A/RAW/AMP_004.raw/_CHRO003.DAT
- Supplement/Figure3A/RAW/AMP_004.raw/_CHROMS.INF
- Supplement/Figure3A/RAW/AMP_004.raw/_extern.inf
- Supplement/Figure3A/RAW/AMP_004.raw/_FUNC001.CMP
- Supplement/Figure3A/RAW/AMP_004.raw/_FUNC001.DAT
- Supplement/Figure3A/RAW/AMP_004.raw/_FUNC001.EE
- Supplement/Figure3A/RAW/AMP_004.raw/_FUNC001.IDX
- Supplement/Figure3A/RAW/AMP_004.raw/_FUNC001.STS
- Supplement/Figure3A/RAW/AMP_004.raw/_FUNCTNS.INF
- Supplement/Figure3A/RAW/AMP_004.raw/_HEADER.TXT
- Supplement/Figure3A/RAW/AMP_004.raw/_INLET.INF
- Supplement/Figure3A/RAW/AMP_005.raw/
- Supplement/Figure3A/RAW/AMP_005.raw/_CHRO001.DAT
- Supplement/Figure3A/RAW/AMP_005.raw/_CHRO002.DAT
- Supplement/Figure3A/RAW/AMP_005.raw/_CHRO003.DAT
- Supplement/Figure3A/RAW/AMP_005.raw/_CHROMS.INF
- Supplement/Figure3A/RAW/AMP_005.raw/_extern.inf
- Supplement/Figure3A/RAW/AMP_005.raw/_FUNC001.CMP
- Supplement/Figure3A/RAW/AMP_005.raw/_FUNC001.DAT
- Supplement/Figure3A/RAW/AMP_005.raw/_FUNC001.EE
- Supplement/Figure3A/RAW/AMP_005.raw/_FUNC001.IDX
- Supplement/Figure3A/RAW/AMP_005.raw/_FUNC001.STS
- Supplement/Figure3A/RAW/AMP_005.raw/_FUNCTNS.INF
- Supplement/Figure3A/RAW/AMP_005.raw/_HEADER.TXT
- Supplement/Figure3A/RAW/AMP_005.raw/_INLET.INF
- Supplement/Figure3A/RAW/AMP_006.raw/
- Supplement/Figure3A/RAW/AMP_006.raw/_CHRO001.DAT
- Supplement/Figure3A/RAW/AMP_006.raw/_CHRO002.DAT
- Supplement/Figure3A/RAW/AMP_006.raw/_CHRO003.DAT
- Supplement/Figure3A/RAW/AMP_006.raw/_CHROMS.INF
- Supplement/Figure3A/RAW/AMP_006.raw/_extern.inf
- Supplement/Figure3A/RAW/AMP_006.raw/_FUNC001.CMP
- Supplement/Figure3A/RAW/AMP_006.raw/_FUNC001.DAT
- Supplement/Figure3A/RAW/AMP_006.raw/_FUNC001.EE
- Supplement/Figure3A/RAW/AMP_006.raw/_FUNC001.IDX
- Supplement/Figure3A/RAW/AMP_006.raw/_FUNC001.STS
- Supplement/Figure3A/RAW/AMP_006.raw/_FUNCTNS.INF
- Supplement/Figure3A/RAW/AMP_006.raw/_HEADER.TXT
- Supplement/Figure3A/RAW/AMP_006.raw/_INLET.INF
- Supplement/Figure3A/RAW/AMP_007.raw/
- Supplement/Figure3A/RAW/AMP_007.raw/_CHRO001.DAT
- Supplement/Figure3A/RAW/AMP_007.raw/_CHRO002.DAT
- Supplement/Figure3A/RAW/AMP_007.raw/_CHRO003.DAT
- Supplement/Figure3A/RAW/AMP_007.raw/_CHROMS.INF
- Supplement/Figure3A/RAW/AMP_007.raw/_extern.inf
- Supplement/Figure3A/RAW/AMP_007.raw/_FUNC001.CMP
- Supplement/Figure3A/RAW/AMP_007.raw/_FUNC001.DAT
- Supplement/Figure3A/RAW/AMP_007.raw/_FUNC001.EE
- Supplement/Figure3A/RAW/AMP_007.raw/_FUNC001.IDX
- Supplement/Figure3A/RAW/AMP_007.raw/_FUNC001.STS
- Supplement/Figure3A/RAW/AMP_007.raw/_FUNCTNS.INF
- Supplement/Figure3A/RAW/AMP_007.raw/_HEADER.TXT
- Supplement/Figure3A/RAW/AMP_007.raw/_INLET.INF
- Supplement/Figure3A/RAW/AMP_008.raw/
- Supplement/Figure3A/RAW/AMP_008.raw/_CHRO001.DAT
- Supplement/Figure3A/RAW/AMP_008.raw/_CHRO002.DAT
- Supplement/Figure3A/RAW/AMP_008.raw/_CHRO003.DAT
- Supplement/Figure3A/RAW/AMP_008.raw/_CHROMS.INF
- Supplement/Figure3A/RAW/AMP_008.raw/_extern.inf
- Supplement/Figure3A/RAW/AMP_008.raw/_FUNC001.CMP
- Supplement/Figure3A/RAW/AMP_008.raw/_FUNC001.DAT
- Supplement/Figure3A/RAW/AMP_008.raw/_FUNC001.EE
- Supplement/Figure3A/RAW/AMP_008.raw/_FUNC001.IDX
- Supplement/Figure3A/RAW/AMP_008.raw/_FUNC001.STS
- Supplement/Figure3A/RAW/AMP_008.raw/_FUNCTNS.INF
- Supplement/Figure3A/RAW/AMP_008.raw/_HEADER.TXT
- Supplement/Figure3A/RAW/AMP_008.raw/_INLET.INF
- Supplement/Figure3A/RAW/AMP_009.raw/
- Supplement/Figure3A/RAW/AMP_009.raw/_CHRO001.DAT
- Supplement/Figure3A/RAW/AMP_009.raw/_CHRO002.DAT
- Supplement/Figure3A/RAW/AMP_009.raw/_CHRO003.DAT
- Supplement/Figure3A/RAW/AMP_009.raw/_CHROMS.INF
- Supplement/Figure3A/RAW/AMP_009.raw/_extern.inf
- Supplement/Figure3A/RAW/AMP_009.raw/_FUNC001.CMP
- Supplement/Figure3A/RAW/AMP_009.raw/_FUNC001.DAT
- Supplement/Figure3A/RAW/AMP_009.raw/_FUNC001.EE
- Supplement/Figure3A/RAW/AMP_009.raw/_FUNC001.IDX
- Supplement/Figure3A/RAW/AMP_009.raw/_FUNC001.STS
- Supplement/Figure3A/RAW/AMP_009.raw/_FUNCTNS.INF
- Supplement/Figure3A/RAW/AMP_009.raw/_HEADER.TXT
- Supplement/Figure3A/RAW/AMP_009.raw/_INLET.INF
- Supplement/Figure3A/RAW/AMP_010.raw/
- Supplement/Figure3A/RAW/AMP_010.raw/_CHRO001.DAT
- Supplement/Figure3A/RAW/AMP_010.raw/_CHRO002.DAT
- Supplement/Figure3A/RAW/AMP_010.raw/_CHRO003.DAT
- Supplement/Figure3A/RAW/AMP_010.raw/_CHROMS.INF
- Supplement/Figure3A/RAW/AMP_010.raw/_extern.inf
- Supplement/Figure3A/RAW/AMP_010.raw/_FUNC001.CMP
- Supplement/Figure3A/RAW/AMP_010.raw/_FUNC001.DAT
- Supplement/Figure3A/RAW/AMP_010.raw/_FUNC001.EE
- Supplement/Figure3A/RAW/AMP_010.raw/_FUNC001.IDX
- Supplement/Figure3A/RAW/AMP_010.raw/_FUNC001.STS
- Supplement/Figure3A/RAW/AMP_010.raw/_FUNCTNS.INF
- Supplement/Figure3A/RAW/AMP_010.raw/_HEADER.TXT
- Supplement/Figure3A/RAW/AMP_010.raw/_INLET.INF
- Supplement/Figure3A/RAW/AMP_011.raw/
- Supplement/Figure3A/RAW/AMP_011.raw/_CHRO001.DAT
- Supplement/Figure3A/RAW/AMP_011.raw/_CHRO002.DAT
- Supplement/Figure3A/RAW/AMP_011.raw/_CHRO003.DAT
- Supplement/Figure3A/RAW/AMP_011.raw/_CHROMS.INF
- Supplement/Figure3A/RAW/AMP_011.raw/_extern.inf
- Supplement/Figure3A/RAW/AMP_011.raw/_FUNC001.CMP
- Supplement/Figure3A/RAW/AMP_011.raw/_FUNC001.DAT
- Supplement/Figure3A/RAW/AMP_011.raw/_FUNC001.EE
- Supplement/Figure3A/RAW/AMP_011.raw/_FUNC001.IDX
- Supplement/Figure3A/RAW/AMP_011.raw/_FUNC001.STS
- Supplement/Figure3A/RAW/AMP_011.raw/_FUNCTNS.INF
- Supplement/Figure3A/RAW/AMP_011.raw/_HEADER.TXT
- Supplement/Figure3A/RAW/AMP_011.raw/_INLET.INF
- Supplement/Figure3A/RAW/AMP_012.raw/
- Supplement/Figure3A/RAW/AMP_012.raw/_CHRO001.DAT
- Supplement/Figure3A/RAW/AMP_012.raw/_CHRO002.DAT
- Supplement/Figure3A/RAW/AMP_012.raw/_CHRO003.DAT
- Supplement/Figure3A/RAW/AMP_012.raw/_CHROMS.INF
- Supplement/Figure3A/RAW/AMP_012.raw/_extern.inf
- Supplement/Figure3A/RAW/AMP_012.raw/_FUNC001.CMP
- Supplement/Figure3A/RAW/AMP_012.raw/_FUNC001.DAT
- Supplement/Figure3A/RAW/AMP_012.raw/_FUNC001.EE
- Supplement/Figure3A/RAW/AMP_012.raw/_FUNC001.IDX
- Supplement/Figure3A/RAW/AMP_012.raw/_FUNC001.STS
- Supplement/Figure3A/RAW/AMP_012.raw/_FUNCTNS.INF
- Supplement/Figure3A/RAW/AMP_012.raw/_HEADER.TXT
- Supplement/Figure3A/RAW/AMP_012.raw/_INLET.INF
- Supplement/Figure3A/RAW/AMP_013.raw/
- Supplement/Figure3A/RAW/AMP_013.raw/_CHRO001.DAT
- Supplement/Figure3A/RAW/AMP_013.raw/_CHRO002.DAT
- Supplement/Figure3A/RAW/AMP_013.raw/_CHRO003.DAT
- Supplement/Figure3A/RAW/AMP_013.raw/_CHROMS.INF
- Supplement/Figure3A/RAW/AMP_013.raw/_extern.inf
- Supplement/Figure3A/RAW/AMP_013.raw/_FUNC001.CMP
- Supplement/Figure3A/RAW/AMP_013.raw/_FUNC001.DAT
- Supplement/Figure3A/RAW/AMP_013.raw/_FUNC001.EE
- Supplement/Figure3A/RAW/AMP_013.raw/_FUNC001.IDX
- Supplement/Figure3A/RAW/AMP_013.raw/_FUNC001.STS
- Supplement/Figure3A/RAW/AMP_013.raw/_FUNCTNS.INF
- Supplement/Figure3A/RAW/AMP_013.raw/_HEADER.TXT
- Supplement/Figure3A/RAW/AMP_013.raw/_INLET.INF
- Supplement/Figure3A/RAW/AMP_014.raw/
- Supplement/Figure3A/RAW/AMP_014.raw/_CHRO001.DAT
- Supplement/Figure3A/RAW/AMP_014.raw/_CHRO002.DAT
- Supplement/Figure3A/RAW/AMP_014.raw/_CHRO003.DAT
- Supplement/Figure3A/RAW/AMP_014.raw/_CHROMS.INF
- Supplement/Figure3A/RAW/AMP_014.raw/_extern.inf
- Supplement/Figure3A/RAW/AMP_014.raw/_FUNC001.CMP
- Supplement/Figure3A/RAW/AMP_014.raw/_FUNC001.DAT
- Supplement/Figure3A/RAW/AMP_014.raw/_FUNC001.EE
- Supplement/Figure3A/RAW/AMP_014.raw/_FUNC001.IDX
- Supplement/Figure3A/RAW/AMP_014.raw/_FUNC001.STS
- Supplement/Figure3A/RAW/AMP_014.raw/_FUNCTNS.INF
- Supplement/Figure3A/RAW/AMP_014.raw/_HEADER.TXT
- Supplement/Figure3A/RAW/AMP_014.raw/_INLET.INF
- Supplement/Figure3A/RAW/AMP_015.raw/
- Supplement/Figure3A/RAW/AMP_015.raw/_CHRO001.DAT
- Supplement/Figure3A/RAW/AMP_015.raw/_CHRO002.DAT
- Supplement/Figure3A/RAW/AMP_015.raw/_CHRO003.DAT
- Supplement/Figure3A/RAW/AMP_015.raw/_CHROMS.INF
- Supplement/Figure3A/RAW/AMP_015.raw/_extern.inf
- Supplement/Figure3A/RAW/AMP_015.raw/_FUNC001.CMP
- Supplement/Figure3A/RAW/AMP_015.raw/_FUNC001.DAT
- Supplement/Figure3A/RAW/AMP_015.raw/_FUNC001.EE
- Supplement/Figure3A/RAW/AMP_015.raw/_FUNC001.IDX
- Supplement/Figure3A/RAW/AMP_015.raw/_FUNC001.STS
- Supplement/Figure3A/RAW/AMP_015.raw/_FUNCTNS.INF
- Supplement/Figure3A/RAW/AMP_015.raw/_HEADER.TXT
- Supplement/Figure3A/RAW/AMP_015.raw/_INLET.INF
- Supplement/Figure3A/RAW/AMP_109.raw/
- Supplement/Figure3A/RAW/AMP_109.raw/_CHRO001.DAT
- Supplement/Figure3A/RAW/AMP_109.raw/_CHRO002.DAT
- Supplement/Figure3A/RAW/AMP_109.raw/_CHRO003.DAT
- Supplement/Figure3A/RAW/AMP_109.raw/_CHROMS.INF
- Supplement/Figure3A/RAW/AMP_109.raw/_extern.inf
- Supplement/Figure3A/RAW/AMP_109.raw/_FUNC001.CMP
- Supplement/Figure3A/RAW/AMP_109.raw/_FUNC001.DAT
- Supplement/Figure3A/RAW/AMP_109.raw/_FUNC001.EE
- Supplement/Figure3A/RAW/AMP_109.raw/_FUNC001.IDX
- Supplement/Figure3A/RAW/AMP_109.raw/_FUNC001.STS
- Supplement/Figure3A/RAW/AMP_109.raw/_FUNCTNS.INF
- Supplement/Figure3A/RAW/AMP_109.raw/_HEADER.TXT
- Supplement/Figure3A/RAW/AMP_109.raw/_INLET.INF
- Supplement/Figure3A/RAW/AMP_110.raw/
- Supplement/Figure3A/RAW/AMP_110.raw/_CHRO001.DAT
- Supplement/Figure3A/RAW/AMP_110.raw/_CHRO002.DAT
- Supplement/Figure3A/RAW/AMP_110.raw/_CHRO003.DAT
- Supplement/Figure3A/RAW/AMP_110.raw/_CHROMS.INF
- Supplement/Figure3A/RAW/AMP_110.raw/_extern.inf
- Supplement/Figure3A/RAW/AMP_110.raw/_FUNC001.CMP
- Supplement/Figure3A/RAW/AMP_110.raw/_FUNC001.DAT
- Supplement/Figure3A/RAW/AMP_110.raw/_FUNC001.EE
- Supplement/Figure3A/RAW/AMP_110.raw/_FUNC001.IDX
- Supplement/Figure3A/RAW/AMP_110.raw/_FUNC001.STS
- Supplement/Figure3A/RAW/AMP_110.raw/_FUNCTNS.INF
- Supplement/Figure3A/RAW/AMP_110.raw/_HEADER.TXT
- Supplement/Figure3A/RAW/AMP_110.raw/_INLET.INF
- Supplement/Figure3A/RAW/AMP_111.raw/
- Supplement/Figure3A/RAW/AMP_111.raw/_CHRO001.DAT
- Supplement/Figure3A/RAW/AMP_111.raw/_CHRO002.DAT
- Supplement/Figure3A/RAW/AMP_111.raw/_CHRO003.DAT
- Supplement/Figure3A/RAW/AMP_111.raw/_CHROMS.INF
- Supplement/Figure3A/RAW/AMP_111.raw/_extern.inf
- Supplement/Figure3A/RAW/AMP_111.raw/_FUNC001.CMP
- Supplement/Figure3A/RAW/AMP_111.raw/_FUNC001.DAT
- Supplement/Figure3A/RAW/AMP_111.raw/_FUNC001.EE
- Supplement/Figure3A/RAW/AMP_111.raw/_FUNC001.IDX
- Supplement/Figure3A/RAW/AMP_111.raw/_FUNC001.STS
- Supplement/Figure3A/RAW/AMP_111.raw/_FUNCTNS.INF
- Supplement/Figure3A/RAW/AMP_111.raw/_HEADER.TXT
- Supplement/Figure3A/RAW/AMP_111.raw/_INLET.INF
- Supplement/Figure3A/RAW/AMP_112.raw/
- Supplement/Figure3A/RAW/AMP_112.raw/_CHRO001.DAT
- Supplement/Figure3A/RAW/AMP_112.raw/_CHRO002.DAT
- Supplement/Figure3A/RAW/AMP_112.raw/_CHRO003.DAT
- Supplement/Figure3A/RAW/AMP_112.raw/_CHROMS.INF
- Supplement/Figure3A/RAW/AMP_112.raw/_extern.inf
- Supplement/Figure3A/RAW/AMP_112.raw/_FUNC001.CMP
- Supplement/Figure3A/RAW/AMP_112.raw/_FUNC001.DAT
- Supplement/Figure3A/RAW/AMP_112.raw/_FUNC001.EE
- Supplement/Figure3A/RAW/AMP_112.raw/_FUNC001.IDX
- Supplement/Figure3A/RAW/AMP_112.raw/_FUNC001.STS
- Supplement/Figure3A/RAW/AMP_112.raw/_FUNCTNS.INF
- Supplement/Figure3A/RAW/AMP_112.raw/_HEADER.TXT
- Supplement/Figure3A/RAW/AMP_112.raw/_INLET.INF
- Supplement/Figure3A/RAW/AMP_113.raw/
- Supplement/Figure3A/RAW/AMP_113.raw/_CHRO001.DAT
- Supplement/Figure3A/RAW/AMP_113.raw/_CHRO002.DAT
- Supplement/Figure3A/RAW/AMP_113.raw/_CHRO003.DAT
- Supplement/Figure3A/RAW/AMP_113.raw/_CHROMS.INF
- Supplement/Figure3A/RAW/AMP_113.raw/_extern.inf
- Supplement/Figure3A/RAW/AMP_113.raw/_FUNC001.CMP
- Supplement/Figure3A/RAW/AMP_113.raw/_FUNC001.DAT
- Supplement/Figure3A/RAW/AMP_113.raw/_FUNC001.EE
- Supplement/Figure3A/RAW/AMP_113.raw/_FUNC001.IDX
- Supplement/Figure3A/RAW/AMP_113.raw/_FUNC001.STS
- Supplement/Figure3A/RAW/AMP_113.raw/_FUNCTNS.INF
- Supplement/Figure3A/RAW/AMP_113.raw/_HEADER.TXT
- Supplement/Figure3A/RAW/AMP_113.raw/_INLET.INF
- Supplement/Figure3A/RAW/AMP_114.raw/
- Supplement/Figure3A/RAW/AMP_114.raw/_CHRO001.DAT
- Supplement/Figure3A/RAW/AMP_114.raw/_CHRO002.DAT
- Supplement/Figure3A/RAW/AMP_114.raw/_CHRO003.DAT
- Supplement/Figure3A/RAW/AMP_114.raw/_CHROMS.INF
- Supplement/Figure3A/RAW/AMP_114.raw/_extern.inf
- Supplement/Figure3A/RAW/AMP_114.raw/_FUNC001.CMP
- Supplement/Figure3A/RAW/AMP_114.raw/_FUNC001.DAT
- Supplement/Figure3A/RAW/AMP_114.raw/_FUNC001.EE
- Supplement/Figure3A/RAW/AMP_114.raw/_FUNC001.IDX
- Supplement/Figure3A/RAW/AMP_114.raw/_FUNC001.STS
- Supplement/Figure3A/RAW/AMP_114.raw/_FUNCTNS.INF
- Supplement/Figure3A/RAW/AMP_114.raw/_HEADER.TXT
[truncated: 6,180 more entries]
