# Supplementary material for: Effects of theophylline on ADCY5 activation—From cellular studies to improved therapeutic options for ADCY5-related dyskinesia patients
Source: PLoS One. 2023 Mar 3;18(3):e0282593. doi: 10.1371/journal.pone.0282593 (PMC9983822; doi:10.1371/journal.pone.0282593)
Supplement: S1 Dataset — The folder names (Fig 3A, Fig 3BC, and Fig 5) reflect the respective figure numbers in the main manuscript. The zip-file includes raw data, TargetLynx data and excel files of quantitation analysis. (ZIP) [file pone.0282593.s002.zip › Supplement/Figure3A/cAMP_AMP_01SEP2021_Fig3A.xlsx]

## Sheet: cAMP_AMP_11AUG2021
Quantify Compound Summary Report
Printed Wed Sep 01 16:19:09 2021
Compound 1: cAMP
	#	Name		RT	Area	Height	Amount [fmol]	calc Amount	Ratio
1	1	AMP_109	GFP	2.2	7671.56	156985	4.77942	4.77942	1
2	2	AMP_110	GFP+5µl Theo	2.21	7079.31	145381	4.3457	4.3457	0.909253	Calibration curve: 1365.52 * x + 1145.17
3	3	AMP_111	GFP+50µl Theo	2.21	4733.43	99540	2.62776	2.62776	0.549808
4	4	AMP_112	GFP+5µl Coff	2.22	9601.58	203801	6.19281	6.19281	1.29573
5	5	AMP_113	GFP+50µl Coff	2.22	7664.94	160074	4.77457	4.77457	0.998986
6	6	AMP_114	WT	2.21	77974.2	1540061	56.2636	56.2636	1
7	7	AMP_115	WT+5µl Theo	2.22	74952.7	1605344	54.0508	54.0508	0.960672
8	8	AMP_116	WT+50µl Theo	2.24	53498.5	1171158	38.3395	38.3395	0.681426
9	9	AMP_117	WT+5µl Coff	2.23	93988.3	2065810	67.991	67.991	1.20844
10	10	AMP_118	WT+50µl Coff	2.22	57663.4	1155348	41.3895	41.3895	0.735637
11	11	AMP_119	MUT	2.24	228209	4965158	166.284	166.284	1
12	12	AMP_120	MUT+5µl Theo	2.22	140643	3086930	102.157	102.157	0.614354
13	13	AMP_121	MUT+50µl Theo	2.22	34099.6	746498	24.1333	24.1333	0.145133
14	14	AMP_122	MUT+5µl Coff	2.23	161305	3506094	117.288	117.288	0.705349
15	15	AMP_123	MUT+50µl Coff	2.24	70438.7	1521993	50.7452	50.7452	0.305172
16	16	AMP_CAL_036		2.15	1901.88	32302
17	17	AMP_CAL_037		2.15	16334.6	328298
18	18	AMP_CAL_038		2.15	161405	3404832
19	19	AMP_CAL_039		2.16	1.61195e+06	34773880
20	20	AMP_CAL_040		2.18	13386399	289045760
Compound 2: AMP
	#	Name		RT	Area	Height	Amount [fmol]	calc Amount
1	1	AMP_109	GFP	0.75	549064	11818733	691.974	691.974	1
2	2	AMP_110	GFP+5µl Theo	0.75	591000	12779290	744.915	744.915	1.07651	Calibration curve: 792.13 * x + 930.384
3	3	AMP_111	GFP+50µl Theo	0.75	606252	13035567	764.169	764.169	1.10433
4	4	AMP_112	GFP+5µl Coff	0.75	587960	13145993	741.077	741.077	1.07096
5	5	AMP_113	GFP+50µl Coff	0.75	705790	15503753	889.828	889.828	1.28593
6	6	AMP_114	WT	0.75	1.04787e+06	23628110	1321.68	1321.68	1
7	7	AMP_115	WT+5µl Theo	0.75	1.22212e+06	27680912	1541.65	1541.65	1.16644
8	8	AMP_116	WT+50µl Theo	0.75	1.41378e+06	32163164	1783.61	1783.61	1.34951
9	9	AMP_117	WT+5µl Coff	0.75	1582238	36045616	1996.27	1996.27	1.51041
10	10	AMP_118	WT+50µl Coff	0.75	1.26943e+06	28646380	1601.38	1601.38	1.21163
11	11	AMP_119	MUT	0.75	1.56556e+06	36303240	1975.22	1975.22	1
12	12	AMP_120	MUT+5µl Theo	0.75	1.54743e+06	36172556	1952.33	1952.33	0.988411
13	13	AMP_121	MUT+50µl Theo	0.75	1.7098e+06	39617168	2157.31	2157.31	1.09219
14	14	AMP_122	MUT+5µl Coff	0.75	1.1871e+06	27244936	1497.44	1497.44	0.758114
15	15	AMP_123	MUT+50µl Coff	0.75	1.35326e+06	31134908	1707.21	1707.21	0.864313
16	16	AMP_CAL_036		0.73	1449.62	26334
17	17	AMP_CAL_037		0.74	9568.34	217079
18	18	AMP_CAL_038		0.74	92563.4	2218349
19	19	AMP_CAL_039		0.74	880081	21360522
20	20	AMP_CAL_040		0.74	7.82235e+06	183591104
