# Supplementary material for: Effects of theophylline on ADCY5 activation—From cellular studies to improved therapeutic options for ADCY5-related dyskinesia patients
Source: PLoS One. 2023 Mar 3;18(3):e0282593. doi: 10.1371/journal.pone.0282593 (PMC9983822; doi:10.1371/journal.pone.0282593)
Supplement: S1 Dataset — The folder names (Fig 3A, Fig 3BC, and Fig 5) reflect the respective figure numbers in the main manuscript. The zip-file includes raw data, TargetLynx data and excel files of quantitation analysis. (ZIP) [file pone.0282593.s002.zip › Supplement/Figure3A/cAMP_AMP_03SEP2021_Fig3A.xlsx]

## Sheet: cAMP_AMP_11AUG2021
Quantify Compound Summary Report
Printed Mon Sep 06 11:37:33 2021
Compound 1: cAMP
	#	Name		RT	Area	Height	Amount [fmol]	calc Amount	Ratio
1	1	AMP_124	GFP	2.23	6250	133619	8.04394	8.04394	1
2	2	AMP_125	GFP+5µl Theo	2.22	6293.78	136935	8.10281	8.10281	1.00732	Calibration curve: 743.73 * x + 267.475
3	3	AMP_126	GFP+50µl Theo	2.22	3465.6	72627	4.30012	4.30012	0.534578
4	4	AMP_127	GFP+5µl Coff	2.21	6949.27	144699	8.98417	8.98417	1.11689
5	5	AMP_128	GFP+50µl Coff	2.21	5161.91	111801	6.58093	6.58093	0.818122
6	6	AMP_129	WT	2.21	44259.5	960243	59.1505	59.1505	1
7	7	AMP_130	WT+5µl Theo	2.2	36827.1	780377	49.1571	49.1571	0.831052
8	8	AMP_131	WT+50µl Theo	2.21	24486.6	537867	32.5643	32.5643	0.550534
9	9	AMP_132	WT+5µl Coff	2.21	44001.1	910007	58.8031	58.8031	0.994127
10	10	AMP_133	WT+50µl Coff	2.22	32217.5	684840	42.9592	42.9592	0.72627
11	11	AMP_134	MUT	2.21	246128	5225214	330.578	330.578	1
12	12	AMP_135	MUT+5µl Theo	2.21	139139	2979126	186.723	186.723	0.56484
13	13	AMP_136	MUT+50µl Theo	2.21	22912.1	469589	30.4473	30.4473	0.0921034
14	14	AMP_137	MUT+5µl Coff	2.2	236931	4939261	318.212	318.212	0.962594
15	15	AMP_138	MUT+50µl Coff	2.22	68283.1	1483060	91.452	91.452	0.276643
16	16	AMP_CAL_046		2.13	833.718	15823
17	17	AMP_CAL_047		2.13	8158.6	161309
18	18	AMP_CAL_048		2.13	76774.6	1532768
19	19	AMP_CAL_049		2.13	867335	17057390
20	20	AMP_CAL_050		2.15	7.31182e+06	147426944
Compound 2: AMP
	#	Name		RT	Area	Height	Amount [fmol]	calc Amount
1	1	AMP_124	GFP	0.76	380613	8602795	783.296	783.296	1
2	2	AMP_125	GFP+5µl Theo	0.75	420385	9609612	865.741	865.741	1.10525	Calibration curve: 482.414 * x + 2739.81
3	3	AMP_126	GFP+50µl Theo	0.75	413955	9480083	852.412	852.412	1.08824
4	4	AMP_127	GFP+5µl Coff	0.75	373138	8625191	767.802	767.802	0.98022
5	5	AMP_128	GFP+50µl Coff	0.75	404822	9361050	833.479	833.479	1.06407
6	6	AMP_129	WT	0.75	813400	18464680	1680.43	1680.43	1
7	7	AMP_130	WT+5µl Theo	0.75	767599	17702120	1585.48	1585.48	0.943501
8	8	AMP_131	WT+50µl Theo	0.75	916503	21436060	1894.15	1894.15	1.12718
9	9	AMP_132	WT+5µl Coff	0.75	727198	16625343	1501.74	1501.74	0.893664
10	10	AMP_133	WT+50µl Coff	0.75	705484	16262282	1456.72	1456.72	0.866878
11	11	AMP_134	MUT	0.75	670071	15676759	1383.32	1383.32	1
12	12	AMP_135	MUT+5µl Theo	0.75	654839	15061147	1351.74	1351.74	0.977175
13	13	AMP_136	MUT+50µl Theo	0.75	918620	21272812	1898.54	1898.54	1.37245
14	14	AMP_137	MUT+5µl Coff	0.75	766954	17761624	1584.15	1584.15	1.14518
15	15	AMP_138	MUT+50µl Coff	0.75	875116	20407056	1808.36	1808.36	1.30726
16	16	AMP_CAL_046		0.74	3197.91	21711
17	17	AMP_CAL_047		0.74	7205.91	118828
18	18	AMP_CAL_048		0.74	48666.1	1110372
19	19	AMP_CAL_049		0.74	577377	13477114
20	20	AMP_CAL_050		0.74	4737356	105966200
