# Supplementary material for: Effects of theophylline on ADCY5 activation—From cellular studies to improved therapeutic options for ADCY5-related dyskinesia patients
Source: PLoS One. 2023 Mar 3;18(3):e0282593. doi: 10.1371/journal.pone.0282593 (PMC9983822; doi:10.1371/journal.pone.0282593)
Supplement: S1 Dataset — The folder names (Fig 3A, Fig 3BC, and Fig 5) reflect the respective figure numbers in the main manuscript. The zip-file includes raw data, TargetLynx data and excel files of quantitation analysis. (ZIP) [file pone.0282593.s002.zip › Supplement/Figure3A/cAMP_AMP_11AUG2021_Fig3A.xlsx]

## Sheet: cAMP_AMP_11AUG2021
Quantify Compound Summary Report
Printed Wed Aug 11 13:59:34 2021
Compound 1: cAMP
	#	Name		RT	Area	Height	Amount [fmol]	calc Amount	Ratio
1	1	AMP_001	GFP	2.19	7570.92	172315	5.72393	5.72395	1
2	2	AMP_002	GFP+5µl Theo	2.28	8383.61	197780	6.50116	6.50118	1.13579	Calibration curve: 1045.63 * x + 1585.78
3	3	AMP_003	GFP+50µl Theo	2.29	7301.65	172136	5.46642	5.46644	0.955012
4	4	AMP_004	GFP+5µl Coff	2.28	13313.1	310350	11.2156	11.2156	1.95942
5	5	AMP_005	GFP+50µl Coff	2.27	9724.94	224474	7.78395	7.78398	1.3599
6	6	AMP_006	WT	2.27	69475.3	1608301	64.9266	64.9269	1
7	7	AMP_007	WT+5µl Theo	2.28	58457	1355023	54.3892	54.3894	0.837703
8	8	AMP_008	WT+50µl Theo	2.28	35840.5	840510	32.7598	32.7599	0.504566
9	9	AMP_009	WT+5µl Coff	2.27	68930.6	1573517	64.4057	64.406	0.991977
10	10	AMP_010	WT+50µl Coff	2.27	47130.7	1076154	43.5572	43.5574	0.670868
11	11	AMP_011	MUT	2.28	396631	9162942	377.804	377.806	1
12	12	AMP_012	MUT+5µl Theo	2.28	495546	11432918	472.402	472.404	1.25039
13	13	AMP_013	MUT+50µl Theo	2.26	73674.7	1689022	68.9427	68.943	0.182483
14	14	AMP_014	MUT+5µl Coff	2.29	746128	17708472	712.048	712.052	1.8847
15	15	AMP_015	MUT+50µl Coff	2.26	384141	8790021	365.859	365.861	0.968382
16	16	AMP_CAL_001		2.08	1914.89	32498
17	17	AMP_CAL_002		2.08	16771.2	327567
18	18	AMP_CAL_003		2.09	121706	2358608
19	19	AMP_CAL_004		2.08	1.14721e+06	22435954
20	20	AMP_CAL_005		2.13	10338371	213417136
Compound 2: AMP
	#	Name		RT	Area	Height	Amount [fmol]	calc Amount
1	1	AMP_001	GFP	0.71	653894	15335945	863.186	863.186	1
2	2	AMP_002	GFP+5µl Theo	0.74	792738	18396254	1047.49	1047.5	1.21352	Calibration curve: 753.317 * x + 3641.93
3	3	AMP_003	GFP+50µl Theo	0.74	1.10408e+06	25972870	1460.79	1460.79	1.69232
4	4	AMP_004	GFP+5µl Coff	0.74	463261	11014568	610.127	610.127	0.706831
5	5	AMP_005	GFP+50µl Coff	0.74	452973	10713392	596.47	596.471	0.691011
6	6	AMP_006	WT	0.74	1.44653e+06	34082644	1915.38	1915.38	1
7	7	AMP_007	WT+5µl Theo	0.73	1.49159e+06	35208828	1975.19	1975.19	1.03123
8	8	AMP_008	WT+50µl Theo	0.74	1.67196e+06	38826104	2214.62	2214.62	1.15623
9	9	AMP_009	WT+5µl Coff	0.74	1.47279e+06	35171656	1950.24	1950.24	1.0182
10	10	AMP_010	WT+50µl Coff	0.74	1.57243e+06	38154248	2082.5	2082.5	1.08725
11	11	AMP_011	MUT	0.74	1638075	38946648	2169.65	2169.65	1
12	12	AMP_012	MUT+5µl Theo	0.74	2.27632e+06	54636656	3016.9	3016.9	1.3905
13	13	AMP_013	MUT+50µl Theo	0.73	2.11467e+06	50791088	2802.31	2802.31	1.29159
14	14	AMP_014	MUT+5µl Coff	0.75	2.50764e+06	59307108	3323.96	3323.96	1.53203
15	15	AMP_015	MUT+50µl Coff	0.73	1.93177e+06	46766200	2559.52	2559.52	1.17969
16	16	AMP_CAL_001		0.72	3902.4	66958
17	17	AMP_CAL_002		0.71	14224.9	326580
18	18	AMP_CAL_003		0.71	90310.7	2160978
19	19	AMP_CAL_004		0.71	841280	20580806
20	20	AMP_CAL_005		0.72	7.4386e+06	177015872
