# Supplementary material for: Effects of theophylline on ADCY5 activation—From cellular studies to improved therapeutic options for ADCY5-related dyskinesia patients
Source: PLoS One. 2023 Mar 3;18(3):e0282593. doi: 10.1371/journal.pone.0282593 (PMC9983822; doi:10.1371/journal.pone.0282593)
Supplement: S1 Dataset — The folder names (Fig 3A, Fig 3BC, and Fig 5) reflect the respective figure numbers in the main manuscript. The zip-file includes raw data, TargetLynx data and excel files of quantitation analysis. (ZIP) [file pone.0282593.s002.zip › Supplement/Figure3A/cAMP_AMP_Fig3A.xlsx]

## Sheet: cAMP_AMP_11AUG2021
Quantify Compound Summary Report
Printed Wed Aug 11 13:59:34 2021
Compound 1: cAMP
							11AUG	01SEP	03SEP				11AUG	01SEP	03SEP
	#	Name		RT	Area	Height	Amount [fmol]	Amount [fmol]	Amount [fmol]	AMP factor	AMP factor	AMP factor	AMP norm	AMP norm	AMP norm	Average	SD	cAMP factor	cAMP factor	cAMP factor
1	1	AMP_001	w/o	2.19	7570.92	172315	5.72393	4.77942	8.04394	1	1.24743	1.10199	5.72393	5.96197	8.86437	6.85009	1.74847	1	1.19762	0.711582	5.72393	5.72393	5.72393	5.72393	0
4	4	AMP_004	10µM Caffeine	2.28	13313.1	310350	11.2156	6.19281	8.98417	1.41476	1.16477	1.12423	15.8674	7.21322	10.1003	11.0603	4.40626	1	1.19762	0.711582	11.2156	7.41664	6.39298	8.34174	2.54092
5	5	AMP_005	100µM Caffeine	2.27	9724.94	224474	7.78395	4.77457	6.58093	1.44716	0.970059	1.03564	11.2646	4.63162	6.81549	7.57057	3.38034	1	1.19762	0.711582	7.78395	5.71812	4.68287	6.06165	1.57882
2	2	AMP_002	10µM Theophylline	2.28	8383.61	197780	6.50116	4.3457	8.10281	0.824052	1.15877	0.997049	5.35729	5.03567	8.0789	6.15729	1.67192	1	1.19762	0.711582	6.50116	5.2045	5.76582	5.82383	0.650273
3	3	AMP_003	100µM Theophylline	2.29	7301.65	172136	5.46642	2.62776	4.30012	0.590904	1.12957	1.01264	3.23013	2.96825	4.35447	3.51762	0.73647	1	1.19762	0.711582	5.46642	3.14706	3.05989	3.89112	1.36494
6	6	AMP_006	w/o	2.27	69475.3	1608301	64.9266	56.2636	59.1505	0.45066	0.6531	0.513671	29.2599	36.7457	30.3839	32.1298	4.0368	1	1.15397	1.09765	64.9266	64.9266	64.9266	64.9266	0
9	9	AMP_009	10µM Caffeine	2.27	68930.6	1573517	64.4057	67.991	58.8031	0.442605	0.432399	0.574792	28.5063	29.3992	33.7996	30.5684	2.83369	1	1.15397	1.09765	64.4057	78.4598	64.5453	69.1369	8.07412
10	10	AMP_010	100µM Caffeine	2.27	47130.7	1076154	43.5572	41.3895	42.9592	0.414495	0.539026	0.592553	18.0542	22.31	25.4556	21.94	3.71453	1	1.15397	1.09765	43.5572	47.7624	47.1542	46.1579	2.27274
7	7	AMP_007	10µM Theophylline	2.28	58457	1355023	54.3892	54.0508	49.1571	0.437014	0.55991	0.544431	23.7689	30.2636	26.7627	26.9317	3.25067	1	1.15397	1.09765	54.3892	62.3732	53.9574	56.9066	4.73914
8	8	AMP_008	100µM Theophylline	2.28	35840.5	840510	32.7598	38.3395	32.5643	0.389767	0.483955	0.455712	12.7687	18.5546	14.84	15.3877	2.93158	1	1.15397	1.09765	32.7598	44.2427	35.7443	37.5823	5.95801
11	11	AMP_011	w/o	2.28	396631	9162942	377.804	166.284	330.578	0.397846	0.437008	0.623998	150.308	72.6673	206.28	143.085	67.0984	1	2.27204	1.14286	377.804	377.804	377.804	377.804	9.84557e-14
14	14	AMP_014	10µM Caffeine	2.29	746128	17708472	712.048	117.288	318.212	0.259686	0.57644	0.544891	184.909	67.6096	173.391	141.97	64.6548	1	2.27204	1.14286	712.048	266.484	363.672	447.401	234.286
15	15	AMP_015	100µM Caffeine	2.26	384141	8790021	365.859	50.7452	91.452	0.337245	0.505613	0.477332	123.384	25.6574	43.653	64.2315	52.0119	1	2.27204	1.14286	365.859	115.295	104.517	195.224	147.873
12	12	AMP_012	10µM Theophylline	2.28	495546	11432918	472.402	102.157	186.723	0.286117	0.442131	0.638573	135.162	45.1669	119.237	99.8552	48.0262	1	2.27204	1.14286	472.402	232.105	213.399	305.969	144.439
13	13	AMP_013	MUT+100µM Theo	2.26	73674.7	1689022	68.9427	24.1333	30.4473	0.308027	0.400122	0.454659	21.2362	9.65625	13.8431	14.9119	5.86347	1	2.27204	1.14286	68.9427	54.8318	34.797	52.8572	17.1583
Compound 2: AMP
	#	Name		RT	Area	Height	Amount [fmol]	Amount [fmol]	Amount [fmol]	norm	norm	norm	control	control	control
1	1	AMP_001	GFP	0.71	653894	15335945	863.186	691.974	783.296	1	1.24743	1.10199	863.186	863.186	863.186
2	2	AMP_002	GFP+10µM Theo	0.74	792738	18396254	1047.49	744.915	865.741	0.824052	1.15877	0.997049	863.186	863.186	863.186
3	3	AMP_003	GFP+100µM Theo	0.74	1.10408e+06	25972870	1460.79	764.169	852.412	0.590904	1.12957	1.01264	863.186	863.186	863.186
4	4	AMP_004	GFP+10µM Coff	0.74	463261	11014568	610.127	741.077	767.802	1.41476	1.16477	1.12423	863.186	863.186	863.186
5	5	AMP_005	GFP+100µM Coff	0.74	452973	10713392	596.47	889.828	833.479	1.44716	0.970059	1.03564	863.186	863.186	863.186
6	6	AMP_006	WT	0.74	1.44653e+06	34082644	1915.38	1321.68	1680.43	0.45066	0.6531	0.513671	863.186	863.186	863.186
7	7	AMP_007	WT+10µM Theo	0.73	1.49159e+06	35208828	1975.19	1541.65	1585.48	0.437014	0.55991	0.544431	863.186	863.186	863.186
8	8	AMP_008	WT+100µM Theo	0.74	1.67196e+06	38826104	2214.62	1783.61	1894.15	0.389767	0.483955	0.455712	863.186	863.186	863.186
9	9	AMP_009	WT+10µM Coff	0.74	1.47279e+06	35171656	1950.24	1996.27	1501.74	0.442605	0.432399	0.574792	863.186	863.186	863.186
10	10	AMP_010	WT+100µM Coff	0.74	1.57243e+06	38154248	2082.5	1601.38	1456.72	0.414495	0.539026	0.592553	863.186	863.186	863.186
11	11	AMP_011	MUT	0.74	1638075	38946648	2169.65	1975.22	1383.32	0.397846	0.437008	0.623998	863.186	863.186	863.186
12	12	AMP_012	MUT+10µM Theo	0.74	2.27632e+06	54636656	3016.9	1952.33	1351.74	0.286117	0.442131	0.638573	863.186	863.186	863.186
13	13	AMP_013	MUT+100µM Theo	0.73	2.11467e+06	50791088	2802.31	2157.31	1898.54	0.308027	0.400122	0.454659	863.186	863.186	863.186
14	14	AMP_014	MUT+10µM Coff	0.75	2.50764e+06	59307108	3323.96	1497.44	1584.15	0.259686	0.57644	0.544891	863.186	863.186	863.186
15	15	AMP_015	MUT+100µM Coff	0.73	1.93177e+06	46766200	2559.52	1707.21	1808.36	0.337245	0.505613	0.477332	863.186	863.186	863.186
