# Supplementary material for: Effects of theophylline on ADCY5 activation—From cellular studies to improved therapeutic options for ADCY5-related dyskinesia patients
Source: PLoS One. 2023 Mar 3;18(3):e0282593. doi: 10.1371/journal.pone.0282593 (PMC9983822; doi:10.1371/journal.pone.0282593)
Supplement: S1 Dataset — The folder names (Fig 3A, Fig 3BC, and Fig 5) reflect the respective figure numbers in the main manuscript. The zip-file includes raw data, TargetLynx data and excel files of quantitation analysis. (ZIP) [file pone.0282593.s002.zip › Supplement/Figure3A/RAW/AMP_002.raw/_extern.inf]

Parameters for D:\Data\cAMP.PRO\ACQUDB\AXP_GXP_8min.EXP

Data Processing:
SIR / MRM Chromatogram Spike Removal	ON
SIR / MRM Smoothing		OFF
Smoothing window size (scans)	3
Number of smooths		2


Prescan Statistics:
Initial Average Intensity	3764.2881
Initial Average Std Dev		2.1269
Bunch Zero Level		0.0293
Bunch Std Dev			0.8317
Bunch Threshold			6.6538
Spike Removal Std Dev		0.0000


Method Events:
Initial Stop Flow:	No Change
Initial Switch 2:	No Change
Initial Switch 3:	No Change
Initial Switch 4:	No Change
Initial Infusion:	No Change
Initial Flow State:	LC
Initial Flow Rate:	5
Initial Reservoir:	No Action
API Probe Delay Temp:	1
Initial Refill:		No Action
Timed Events Disabled
Event	Time(Sec)	Name		Action


Source Information:
Type - ESI
Status - Option Connector Disconnected

ScanWave Optimisation File:
C:\MassLynx\ScanWave\ScanWaveOptimisation_Default_Pos.opt :ES+

Ion Count Threshold:	250.0000
Ion Count Threshold (adjusted for gain):	250.0000

Instrument Parameters - Function 1:
Parameter File - D:\Data\cAMP.PRO\ACQUDB\SARS_setup.ipr
Polarity	ES+
Calibration	Static 2
Soft Transmission Mode Disabled
Capillary (kV)	2.00	2.12
Cone (V)	40.00	119.84
Source Offset (V)	30.0
Source Temperature (�C)	150	150
Desolvation Temperature (�C)	400	400
Cone Gas Flow (L/Hr)	150	149
Desolvation Gas Flow (L/Hr)	600	603
Collision Gas Flow (mL/Min)	0.15	0.14
Nebuliser Gas Flow (Bar)	7.00	4.63
LM 1 Resolution	2.9
HM 1 Resolution	14.6
Ion Energy 1	-0.7
MS Mode Collision Energy	5.00
MSMS Mode Collision Energy	20.00
MS Mode Entrance	1.00
MS Mode Exit	1.00
Gas On MS Mode Entrance	1.00
Gas On MS Mode Exit	1.00
Gas On MSMS Mode Entrance	1.00
Gas On MSMS Mode Exit	1.00
Gas Off MS Mode Entrance	30.00
Gas Off MS Mode Exit	30.00
Gas Off MSMS Mode Entrance	30.00
Gas Off MSMS Mode Exit	30.00
ScanWave MS Mode Entrance	1.00
ScanWave MS Mode Exit	1.00
ScanWave MSMS Mode Entrance	1.00
ScanWave MSMS Mode Exit	1.00
LM 2 Resolution	3.0
HM 2 Resolution	14.9
Ion Energy 2	0.5
Gain	1.00
Multiplier	521.61
Active Reservoir	Wash
Cone Energy Ramp :Disabled
Probe Temperature Ramp :Disabled
Collision Energy Ramp :Disabled


Engineers Settings:
MS1 Low Mass Position      	672
MS1 High Mass Position     	304
MS1 Low Mass Resolution    	222
MS1 High Mass Resolution   	1650
MS1 Resolution Linearity   	521
MS1 High Mass DC Balance   	0.20
MS1 DC Polarity            	Negative
MS2 Low Mass Position      	670
MS2 High Mass Position     	344
MS2 Low Mass Resolution    	220
MS2 High Mass Resolution   	1544
MS2 Resolution Linearity   	525
MS2 High Mass DC Balance   	0.00
MS2 DC Polarity            	Positive


Inter-scan delays:
Automatic Mode
MS Inter-scan delay (secs)                   	0.003
Polarity/Mode switch Inter-scan delay (secs) 	0.020
Enhanced Inter-scan delay (secs)             	0.020
Inter-channel delay - See Tables
MS 1 Delay Table:
         R     delay
<=   1.250     0.001
<=   4.000     0.002
<=  10.000     0.003
<=  20.000     0.004
>   20.000     0.005
