# Supplementary material for: Effects of theophylline on ADCY5 activation—From cellular studies to improved therapeutic options for ADCY5-related dyskinesia patients
Source: PLoS One. 2023 Mar 3;18(3):e0282593. doi: 10.1371/journal.pone.0282593 (PMC9983822; doi:10.1371/journal.pone.0282593)
Supplement: S1 Dataset — The folder names (Fig 3A, Fig 3BC, and Fig 5) reflect the respective figure numbers in the main manuscript. The zip-file includes raw data, TargetLynx data and excel files of quantitation analysis. (ZIP) [file pone.0282593.s002.zip › Supplement/Figure3A/RAW/AMP_007.raw/_INLET.INF]

ACE Experimental Record


Inlet Method File: d:\data\camp.pro\acqudb\3_20_85_acn_8min

---------------------   Run method parameters   ----------------

-- PUMP --

Waters Acquity SDS
 Run Time: 8.00 min
 Comment:  
 Solvent Selection A: A2 
 Solvent Selection B: B1 
 Low Pressure Limit: 0.000 psi
 High Pressure Limit: 15000.000 psi
 Solvent Name A: Water 
 Solvent Name B: Acetonitrile 
 Switch 1: No Change 
 Switch 2: No Change 
 Switch 3: No Change 
 Seal Wash: 1.0 min
 Chart Out 1: System Pressure 
 Chart Out 2: %B 
 System Pressure Data Channel: Yes 
 Flow Rate Data Channel: No 
 %A Data Channel: No 
 %B Data Channel: Yes 
 Primary A Pressure Data Channel: No 
 Accumulator A Pressure Data Channel: No 
 Primary B Pressure Data Channel: No 
 Accumulator B Pressure Data Channel: No 
 Degasser Pressure Data Channel: No 
 [Gradient Table]
  Time(min) Flow Rate %A %B Curve 
 1. Initial 0.400 97.0 3.0 Initial 
 2. 1.00 0.400 97.0 3.0 6 
 3. 4.00 0.400 80.0 20.0 6 
 4. 5.00 0.400 15.0 85.0 6 
 5. 5.50 0.400 15.0 85.0 6 
 6. 5.60 0.400 97.0 3.0 6 
 7. 30.00 0.400 97.0 3.0 6 
 8. 30.10 0.005 50.0 50.0 6 
 Run Events: Yes 
 Gradient Start (Relative to Injection): 0 uL
 2D Repeat: No 

-- END PUMP --

-- DETECTOR -- 

Waters Acquity CM

 Target Column Temperature: 45.0 C
 Temperature Alarm Band: 5.0 C
 Shutdown all columns: No 
 Column Valve Position: Column 1 
 Equilibration Time: 0.1 min
 Active Preheater: Use Console Configuration 
 External Valve 1: No Change 
 External Valve 2: No Change 
 External Valve 3: No Change 
 Comment:  
 Column Temperature Data Channel: Yes 
 Preheater Temperature Data Channel: No 


-- END DETECTOR -- 

-- AUTOSAMPLER --

Waters ACQUITY FTN AutoSampler 
 Run Time: 8.00 min
 Comment:  
 Load Ahead: Disabled 
 Loop Offline: Automatic min
 Wash Solvent Name: Water 
 Pre-Inject Wash Time: 0.0 sec
 Post-Inject Wash Time: 0.0 sec
 Purge Solvent Name: Water 
 Dilution: Disabled 
 Dilution Volume: 0 uL
 Delay Time: 0 min
 Dilution Needle Placement: Automatic mm
 Target Column Temperature: 40.0 C
 Column Temperature Alarm Band: Disabled 
 Target Sample Temperature: 10.0 C
 Sample Temperature Alarm Band: Disabled 
 Syringe Draw Rate: Automatic 
 Needle Placement: 0.0 mm
 Pre-Aspirate Air Gap: Automatic 
 Post-Aspirate Air Gap: Automatic 
 Column Temperature Data Channel: No 
 Room Temperature Data Channel: No 
 Sample Temperature Data Channel: No 
 Sample Organizer Temperature Data Channel: No 
 Sample Pressure Data Channel: No 
 Preheater Temperature Data Channel: No 
 Seal Force Data Channel: No 
 No Injection Mode Enabled: No 
 Autoaddition Mix Stroke Cycles: Automatic 
 Autoaddition Mix Stroke Volume: Automatic uL
 Active Preheater: Use Console Configuration 
 Run Events: No 


Sample Run Injection Parameter

Injection Volume (ul)   -   1.00
-- END AUTOSAMPLER --

----------------------------  oOo  -----------------------------


End of experimental record.


------------------- Waters Acquity SDS Postrun Report  ---------------


 IcsVersion: 1.67.2193 

 FirmwareVersion: 1.72.415 (Aug 27 2018) 

 Checksum: 0x19251b64 

 SerialNumber: F20BSP561G 

 Minimum System Pressure: 3470.1 

 Maximum System Pressure: 6088.1 

 Average System Pressure: 5607.7 

 Minimum Degasser Pressure: 0.5 

 Maximum Degasser Pressure: 0.5 

 Average Degasser Pressure: 0.5 


----------------------------  oOo  -----------------------------


------------------- Waters ACQUITY FTN Postrun Report  ---------------


 Software Version: 1.69.2261 

 Firmware Version: 1.71.395 (Feb 14 2018) 

 Checksum: 0x285858d7 

 Serial Number: D20FNP836G 

 Sample Syringe Size: 100.0 

 Extension Loop Size: 50.0 

 Needle Size: 15.0 

 Minimum Sample Temperature: 9.9 C

 Maximum Sample Temperature: 10.2 C

 Average Sample Temperature: 10.1 C

 Minimum Column Temperature: 0.0 C

 Maximum Column Temperature: 0.0 C

 Average Column Temperature: 0.0 C


----------------------------  oOo  -----------------------------


------------------- Waters Acquity CM Postrun Report  ---------------


 Software Version: 1.69.2942 

 Firmware Version: 1.69.154 (Feb 17 2017) 

 Checksum: 0x17ac4a76 

 Serial Number: H20CMP321G 

 Valve Position: 1 

 ColumnType: Atlantis™ Premier BEH C18 AX 1.7 µm VanGuard™ Fit Column, 1/186009358 

 Column Serial Number: 01033929817332 

 Column Part Number: 186009358 

 Total Injections on Column: 50 

 Minimum Column Temperature: 45.0 C

 Maximum Column Temperature: 45.0 C

 Average Column Temperature: 45.0 C


----------------------------  oOo  -----------------------------

------------------- Active eCord Data ---------------


Valve Current Position: 1
Column Name: Atlantis™ Premier BEH C18 AX 1.7 µm VanGuard™ Fit Column, 1/186009358
Part Number: 186009358
Serial Number: 01033929817332
Injection Count: 50
Injection Count Threshold: 0
Date of First Injection: 7/5/2021  2:39:34 PM
Date of Last Injection: 8/11/2021  10:42:48 AM
Sample Count: 0
Sample Set Count: 12
Maximum Pressure: 6432 psi
Date of Maximum Pressure: 8/10/2021  11:53:4 AM
Maximum Temperature: 45.0 °C
Date of Maximum Temperature: 7/5/2021  2:18:8 PM

----------------------------  oOo  -----------------------------
