# Supplementary material for: Effects of theophylline on ADCY5 activation—From cellular studies to improved therapeutic options for ADCY5-related dyskinesia patients
Source: PLoS One. 2023 Mar 3;18(3):e0282593. doi: 10.1371/journal.pone.0282593 (PMC9983822; doi:10.1371/journal.pone.0282593)
Supplement: S1 Dataset — The folder names (Fig 3A, Fig 3BC, and Fig 5) reflect the respective figure numbers in the main manuscript. The zip-file includes raw data, TargetLynx data and excel files of quantitation analysis. (ZIP) [file pone.0282593.s002.zip › Supplement/Figure3A/RAW/AMP_008.raw/_HEADER.TXT]

$$ Version: 01.00
$$ Acquired Name: AMP_008
$$ Acquired Date: 11-Aug-2021
$$ Acquired Time: 10:51:15
$$ Job Code: AMP_Setup_07_2021
$$ Task Code: 
$$ User Name: 
$$ Instrument: XEVO-TQXS#WBA0978
$$ Conditions: 
$$ Laboratory Name: 
$$ Sample Description: ADCY5 wt Theo 50
$$ Solvent Delay: 0.0000
$$ Submitter: 
$$ SampleID: 
$$ Bottle Number: 1:B,8
$$ Plate Desc: 01TL,YX,LN,1: 6,2: 8,3:140.0,4:140.0,5:  0.0,6:  0.0,7:O,8:O,9:1280.0,10:860.0,11:320.0,12:120.0,13:150.0,14: 83.0
$$ Cal MS1 Static: -1.872751817677026e-1,1.001225124185954e0,-1.467843848593974e-6,6.334157850579042e-10,-7.139444385822065e-14,T0
$$ Cal MS2 Static: 2.424763038703226e-2,1.000885515073427e0,-1.257319676084298e-6,6.993787183916944e-10,-1.178469673889522e-13,T0
$$ Associated Datafile: 
$$ Cal MS1 Static Params: 96,1767,0.00,5.00,2.9,14.6,-0.7,Phosphoricpos,STATMS1
$$ Cal MS1 Dynamic Params: 2,2048,20.4600,-1.00,2.9,14.6,-0.7,Phosphoricpos,SCNMS1
$$ Cal MS1 Fast Params: 2,2048,1.0230,-1.00,2.9,14.6,-0.7,Phosphoricpos,FASTMS1
$$ Cal MS2 Static Params: 96,1767,0.00,5.00,3.0,14.9,0.5,Phosphoricpos,STATMS2
$$ Cal MS2 Dynamic Params: 2,2048,20.4600,-1.00,3.0,14.9,0.5,Phosphoricpos,SCNMS2
$$ Cal MS2 Fast Params: 2,2048,0.2046,-1.00,3.0,14.9,0.5,Phosphoricpos,FASTMS2
$$ Cal Time: 13:28
$$ Cal Date: 09/15/20
$$ Analog Channel 1 Offset: 0.000
$$ Analog Channel 2 Offset: 0.000
$$ Analog Channel 3 Offset: 0.000
$$ Analog Channel 4 Offset: 0.000
$$ Mux Stream: 0
$$ Cal Temperature: 0.0000000
$$ Inlet Method: D:\Data\cAMP.PRO\ACQUDB\3_20_85_AcN_8min
$$ Inlet Prerun Method: 
$$ Inlet Postrun Method: 
$$ Inlet Switch Method: 
$$ HPLC Method: 
$$ MS Method: D:\Data\cAMP.PRO\ACQUDB\AXP_GXP_8min.EXP
$$ Tune Method: D:\Data\cAMP.PRO\ACQUDB\SARS_setup.ipr
$$ FractionLynx Method: 
$$ Spare1: 
$$ Spare2: 
$$ Spare3: 
$$ Spare4: 
$$ Spare5: 
$$ Reinjections: 0
$$ PIC MRM Function:  
$$ PIC Scan Function: 0,0
$$ ScanWave Func List: 
$$ Calibration File: C:\MassLynx\IntelliStart\Results\Phosphor\Calibration_20200915.cal
$$ Cal Function 1: 0.000000000000000e0,1.000000000000000e0,T0
$$ Cal StdDev Function 1: 0.000000000000000e0
$$ Cal CoVar 1: 0.000000000000000e0,0.000000000000000e0,0.000000000000000e0
